# Supplementary material for: Genetic abnormalities in fetal congenital heart disease with aberrant right subclavian artery
Source: Sci Rep. 2022 Sep 23;12:15899. doi: 10.1038/s41598-022-20037-6 (PMC9508080; doi:10.1038/s41598-022-20037-6)
Supplement: Supplementary file 1 — Supplementary Table 1. [file 41598_2022_20037_MOESM1_ESM.xlsx]

## Sheet: Supplementary table 1
Supplementary table 1. Variants in cases with candidate genes and uncertain result in the cohort.
ID	Gene	PLI Score†	Variant	zygosity	Parental Origin	Minor Allele Frequency			In silico prediction
						1KGP	ExAC	gnomAD exome	SIFT	Polyphen2	MutationTaster	CADD
Candidate Gene
5	PTPRZ1	0.99	NM_002851.2:c.3257delA,p.Gln1086fs	Het	De novo	-	-	-	-	-	-	-
5	TENM1	1	NM_014253.3:c.4802delT,p.Val1601fs	Hem	Maternal	-	-	-	-	-	-	-
Uncertain Result
4	RLIM		NM_183353:c.A131G,p.Y44C	Hem	Maternal	-	-	-	D	D	D	22.9
17	ATRX		NM_000489.4:c.4204C>G,p.P1402A	Hem	Maternal	-	-	-	D	D	D	24.1
1KGP, the 1000 Genomes Project; D, deleterious; Hem, hemizygous; Het, heterozygous. †The probability a gene is intolerant to loss of function mutations (pLI score ) based on ExAC as published in Lek et al. (PMID:27535533).
